# Supplementary material for: Additions to the leafhopper genus Mimotettix (Hemiptera, Cicadellidae, Deltocephalinae) from Yunnan Province, China
Source: Zookeys. 2018 Sep 26;(786):129–38. doi: 10.3897/zookeys.786.26402 (PMC6170525; doi:10.3897/zookeys.786.26402)
Supplement: XML Treatment for Mimotettix [file zookeys.786.26402-treatment1.xml]

<!DOCTYPE tp:taxon-treatment
  PUBLIC "-//TaxonX//DTD Taxonomic Treatment Publishing DTD v0 20100105//EN" "tax-treatment-NSO.dtd">
<tp:taxon-treatment xmlns:tp="http://www.plazi.org/taxpub"><tp:treatment-meta><kwd-group><label>Taxon classification</label><kwd><named-content xmlns:xlink="http://www.w3.org/1999/xlink" content-type="kingdom">Animalia</named-content></kwd><kwd><named-content xmlns:xlink="http://www.w3.org/1999/xlink" content-type="order">Hemiptera</named-content></kwd><kwd><named-content xmlns:xlink="http://www.w3.org/1999/xlink" content-type="family">Cicadellidae</named-content></kwd></kwd-group><mixed-citation publication-type="journal"><person-group><name><surname>Wei</surname><given-names>Xingtao</given-names></name><name><surname>Xing</surname><given-names>Jichun</given-names></name></person-group><article-title>Additions to the leafhopper genus <italic><tp:taxon-name><tp:taxon-name-part taxon-name-part-type="genus" reg="Mimotettix">Mimotettix</tp:taxon-name-part></tp:taxon-name></italic> (<tp:taxon-name><tp:taxon-name-part taxon-name-part-type="order">Hemiptera</tp:taxon-name-part></tp:taxon-name>, <tp:taxon-name><tp:taxon-name-part taxon-name-part-type="family">Cicadellidae</tp:taxon-name-part></tp:taxon-name>, <tp:taxon-name><tp:taxon-name-part taxon-name-part-type="subfamily">Deltocephalinae</tp:taxon-name-part></tp:taxon-name>) from Yunnan Province, China</article-title><source>Zookeys</source><day>26</day><month>9</month><year>2018</year><volume>2018</volume><issue>786</issue><fpage>129</fpage><lpage>138</lpage><pub-id pub-id-type="doi">10.3897/zookeys.786.26402</pub-id></mixed-citation></tp:treatment-meta><tp:nomenclature><tp:taxon-name>
            <tp:taxon-name-part taxon-name-part-type="genus" reg="Mimotettix">Mimotettix</tp:taxon-name-part>
          </tp:taxon-name><tp:taxon-authority>Matsumura</tp:taxon-authority><tp:nomenclature-citation-list><tp:nomenclature-citation><tp:taxon-name>
                <tp:taxon-name-part taxon-name-part-type="genus" reg="Mimotettix">Mimotettix</tp:taxon-name-part>
              </tp:taxon-name><comment>Matsumura, 1914: 197; <xref ref-type="bibr" rid="B1">Dai et al. 2010</xref>: 2; <xref ref-type="bibr" rid="B12">Xing et al. 2013</xref>: 4.</comment></tp:nomenclature-citation></tp:nomenclature-citation-list></tp:nomenclature><tp:treatment-sec sec-type="type species" id="SECID0EDGAC"><title>Type species.</title><p><italic><tp:taxon-name><tp:taxon-name-part taxon-name-part-type="genus" reg="Mimotettix">Mimotettix</tp:taxon-name-part><tp:taxon-name-part taxon-name-part-type="species" reg="kawamurae">kawamurae</tp:taxon-name-part></tp:taxon-name></italic> Matsumura, 1914.</p></tp:treatment-sec><tp:treatment-sec sec-type="remarks" id="SECID0EUGAC"><title>Remarks.</title><p>For the relationship and diagnosis of <italic><tp:taxon-name><tp:taxon-name-part taxon-name-part-type="genus" reg="Mimotettix">Mimotettix</tp:taxon-name-part></tp:taxon-name></italic> see <xref ref-type="bibr" rid="B1">Dai et al. (2010</xref>: 2)</p></tp:treatment-sec><tp:treatment-sec sec-type="distribution" id="SECID0EFHAC"><title>Distribution.</title><p>China, Japan and throughout the Old World tropics.</p></tp:treatment-sec><ref-list><ref id="B1"><mixed-citation xmlns:xlink="http://www.w3.org/1999/xlink" xlink:type="simple"><person-group><name name-style="western"><surname>Dai</surname><given-names>W</given-names></name><name name-style="western"><surname>Zhang</surname><given-names>YL</given-names></name><name name-style="western"><surname>Webb</surname><given-names>MD</given-names></name></person-group> (<year>2010</year>) <article-title>Review of the Old World leafhopper genus <italic><tp:taxon-name><tp:taxon-name-part taxon-name-part-type="genus">Mimotettix</tp:taxon-name-part></tp:taxon-name></italic> Matsumura (<tp:taxon-name><tp:taxon-name-part taxon-name-part-type="order">Hemiptera</tp:taxon-name-part></tp:taxon-name>: <tp:taxon-name><tp:taxon-name-part taxon-name-part-type="family">Cicadellidae</tp:taxon-name-part></tp:taxon-name>: <tp:taxon-name><tp:taxon-name-part taxon-name-part-type="subfamily">Deltocephalinae</tp:taxon-name-part></tp:taxon-name>) with description of new species.</article-title><source>Zootaxa</source><volume>2651</volume>: <fpage>1</fpage>–<lpage>26</lpage>.</mixed-citation></ref><ref id="B12"><mixed-citation xmlns:xlink="http://www.w3.org/1999/xlink" xlink:type="simple"><person-group><name name-style="western"><surname>Xing</surname><given-names>JC</given-names></name><name name-style="western"><surname>Li</surname><given-names>ZZ</given-names></name><name name-style="western"><surname>Song</surname><given-names>QZ</given-names></name></person-group> (<year>2013</year>) <article-title>A new species of the genus <italic><tp:taxon-name><tp:taxon-name-part taxon-name-part-type="genus">Mimotettix</tp:taxon-name-part></tp:taxon-name></italic> Matsumura, 1914 (<tp:taxon-name><tp:taxon-name-part taxon-name-part-type="order">Hemiptera</tp:taxon-name-part></tp:taxon-name>: <tp:taxon-name><tp:taxon-name-part taxon-name-part-type="family">Cicadellidae</tp:taxon-name-part></tp:taxon-name>: <tp:taxon-name><tp:taxon-name-part taxon-name-part-type="subfamily">Deltocephalinae</tp:taxon-name-part></tp:taxon-name>) from China.</article-title><source>Munis Entomology &amp; Zoology</source><volume>8</volume>(<issue>1</issue>): <fpage>4</fpage>–<lpage>8</lpage>.</mixed-citation></ref></ref-list></tp:taxon-treatment>
