# Supplementary material for: Additions to the leafhopper genus Mimotettix (Hemiptera, Cicadellidae, Deltocephalinae) from Yunnan Province, China
Source: Zookeys. 2018 Sep 26;(786):129–38. doi: 10.3897/zookeys.786.26402 (PMC6170525; doi:10.3897/zookeys.786.26402)
Supplement: XML Treatment for Mimotettix alboguttulatus [file zookeys.786.26402-treatment2.xml]

<!DOCTYPE tp:taxon-treatment
  PUBLIC "-//TaxonX//DTD Taxonomic Treatment Publishing DTD v0 20100105//EN" "tax-treatment-NSO.dtd">
<tp:taxon-treatment xmlns:tp="http://www.plazi.org/taxpub"><tp:treatment-meta><kwd-group><label>Taxon classification</label><kwd><named-content xmlns:xlink="http://www.w3.org/1999/xlink" content-type="kingdom">Animalia</named-content></kwd><kwd><named-content xmlns:xlink="http://www.w3.org/1999/xlink" content-type="order">Hemiptera</named-content></kwd><kwd><named-content xmlns:xlink="http://www.w3.org/1999/xlink" content-type="family">Cicadellidae</named-content></kwd></kwd-group><mixed-citation publication-type="journal"><person-group><name><surname>Wei</surname><given-names>Xingtao</given-names></name><name><surname>Xing</surname><given-names>Jichun</given-names></name></person-group><article-title>Additions to the leafhopper genus <italic><tp:taxon-name><tp:taxon-name-part taxon-name-part-type="genus" reg="Mimotettix">Mimotettix</tp:taxon-name-part></tp:taxon-name></italic> (<tp:taxon-name><tp:taxon-name-part taxon-name-part-type="order">Hemiptera</tp:taxon-name-part></tp:taxon-name>, <tp:taxon-name><tp:taxon-name-part taxon-name-part-type="family">Cicadellidae</tp:taxon-name-part></tp:taxon-name>, <tp:taxon-name><tp:taxon-name-part taxon-name-part-type="subfamily">Deltocephalinae</tp:taxon-name-part></tp:taxon-name>) from Yunnan Province, China</article-title><source>Zookeys</source><day>26</day><month>9</month><year>2018</year><volume>2018</volume><issue>786</issue><fpage>129</fpage><lpage>138</lpage><pub-id pub-id-type="doi">10.3897/zookeys.786.26402</pub-id></mixed-citation></tp:treatment-meta><tp:nomenclature><tp:taxon-name>
            <tp:taxon-name-part taxon-name-part-type="genus" reg="Mimotettix">Mimotettix</tp:taxon-name-part>
            <tp:taxon-name-part taxon-name-part-type="species" reg="alboguttulatus">alboguttulatus</tp:taxon-name-part>
          </tp:taxon-name><tp:taxon-authority>(Melichar, 1903)</tp:taxon-authority><tp:nomenclature-citation-list><tp:nomenclature-citation><tp:taxon-name>
                <tp:taxon-name-part taxon-name-part-type="genus" reg="Thamnotettix">Thamnotettix</tp:taxon-name-part>
                <tp:taxon-name-part taxon-name-part-type="species" reg="alboguttulatus">alboguttulatus</tp:taxon-name-part>
              </tp:taxon-name><comment>Melichar, 1903: 184–185; synonymised with <tp:taxon-name><tp:taxon-name-part taxon-name-part-type="genus" reg="Mimotettix">Mimotettix</tp:taxon-name-part><tp:taxon-name-part taxon-name-part-type="species" reg="lateralis">lateralis</tp:taxon-name-part></tp:taxon-name> (Walker) by <xref ref-type="bibr" rid="B2">Distant 1908</xref>: 395, in error.</comment></tp:nomenclature-citation><tp:nomenclature-citation><tp:taxon-name>
                <tp:taxon-name-part taxon-name-part-type="genus" reg="Paralimnus">Paralimnus</tp:taxon-name-part>
                <tp:taxon-name-part taxon-name-part-type="species" reg="albomaculatus">albomaculatus</tp:taxon-name-part>
              </tp:taxon-name><comment>Distant, 1908: 397; synonymised by <xref ref-type="bibr" rid="B1">Dai et al. 2010</xref>: 4, figs 3A–M.</comment></tp:nomenclature-citation><tp:nomenclature-citation><tp:taxon-name>
                <tp:taxon-name-part taxon-name-part-type="genus" reg="Mimotettix">Mimotettix</tp:taxon-name-part>
                <tp:taxon-name-part taxon-name-part-type="species" reg="kawamurae">kawamurae</tp:taxon-name-part>
              </tp:taxon-name><comment>Matsumura, 1914: 198, fig. 7; <xref ref-type="bibr" rid="B4">Ishihara 1953</xref>: 268, figs 5a–i; synonymised by <xref ref-type="bibr" rid="B1">Dai et al. 2010</xref>: 4, figs 3A–M.</comment></tp:nomenclature-citation><tp:nomenclature-citation><tp:taxon-name>
                <tp:taxon-name-part taxon-name-part-type="genus" reg="Paralimnus">Paralimnus</tp:taxon-name-part>
                <tp:taxon-name-part taxon-name-part-type="species" reg="lefroyi">lefroyi</tp:taxon-name-part>
              </tp:taxon-name><comment>Distant, 1918: 63; synonymised by <xref ref-type="bibr" rid="B1">Dai et al. 2010</xref>: 4, figs 3A–M.</comment></tp:nomenclature-citation><tp:nomenclature-citation><tp:taxon-name>
                <tp:taxon-name-part taxon-name-part-type="genus" reg="Mimotettix">Mimotettix</tp:taxon-name-part>
                <tp:taxon-name-part taxon-name-part-type="species" reg="albomaculatus">albomaculatus</tp:taxon-name-part>
              </tp:taxon-name><comment>(Distant); <xref ref-type="bibr" rid="B11">Webb and Heller 1990</xref>: 7.</comment></tp:nomenclature-citation><tp:nomenclature-citation><tp:taxon-name>
                <tp:taxon-name-part taxon-name-part-type="genus" reg="Mimotettix">Mimotettix</tp:taxon-name-part>
                <tp:taxon-name-part taxon-name-part-type="species" reg="lefroyi">lefroyi</tp:taxon-name-part>
              </tp:taxon-name><comment>(Distant); <xref ref-type="bibr" rid="B11">Webb and Heller 1990</xref>: 7.</comment></tp:nomenclature-citation><tp:nomenclature-citation><tp:taxon-name>
                <tp:taxon-name-part taxon-name-part-type="genus" reg="Mimotettix">Mimotettix</tp:taxon-name-part>
                <tp:taxon-name-part taxon-name-part-type="species" reg="apicalis">apicalis</tp:taxon-name-part>
              </tp:taxon-name><comment>Li &amp; Wang, 2005: 798, figs 7–12; synonymised by <xref ref-type="bibr" rid="B1">Dai et al. 2010</xref>: 4, figs 3A–M.</comment></tp:nomenclature-citation><tp:nomenclature-citation><tp:taxon-name>
                <tp:taxon-name-part taxon-name-part-type="genus" reg="Mimotettix">Mimotettix</tp:taxon-name-part>
                <tp:taxon-name-part taxon-name-part-type="species" reg="alboguttulatus">alboguttulatus</tp:taxon-name-part>
              </tp:taxon-name><comment>(Melichar); <xref ref-type="bibr" rid="B1">Dai et al. 2010</xref>: 4, figs 3A–M.</comment></tp:nomenclature-citation></tp:nomenclature-citation-list></tp:nomenclature><tp:treatment-sec sec-type="material" id="SECID0EOKAE"><title>Material examined.</title><p>4♂♂4♀♀, China: Guizhou Prov., Weining County, 12 August 1977, coll. Plant protection Class 77; 4♂♂7♀♀, Guizhou Prov., Suiyang County, Kuankuoshui, 1 August 1984, coll. Zizhong Li and Lianmin Wang; 2♂♂4♀♀, Guizhou Prov., Fanjing Mt., 12 August 2001, coll. Zizhong Li and Qiongzhang Song; 4♂♂5♀♀, Guizhou Prov., Yanhe County, Mayanghe, 19 May 2007, coll. Yujian Li and Qiongzhang Song; 1♂ (holotype of <italic><tp:taxon-name><tp:taxon-name-part taxon-name-part-type="genus" reg="Mimotettix">Mimotettix</tp:taxon-name-part><tp:taxon-name-part taxon-name-part-type="species" reg="apicalis">apicalis</tp:taxon-name-part></tp:taxon-name></italic> Li &amp; Wang), Guangxi Autonomous Region, Yuanbaoshan, 13 December 2004, coll. Maofa Yang; 3♂♂7♀♀, Sichuan Prov., Guangyuan City, Shuimogou, 16 August 2007, coll. Jichun Xing; 1♂, Yunan Prov., Xishuangbanna, Menglun, 2 August 2012, coll. Yingjian Wang (<abbrev xmlns:xlink="http://www.w3.org/1999/xlink" content-type="institution" xlink:title="Institute of Entomology, Guizhou University, Guiyang, China" id="ABBRID0E6KAE" xlink:type="simple">GUGC</abbrev>).</p></tp:treatment-sec><tp:treatment-sec sec-type="distribution" id="SECID0EELAE"><title>Distribution.</title><p>China (Guizhou, Sichuan, Fujian, Guangxi, Yunnan), Japan, India, Sri Lanka, Thailand, Vietnam, Africa.</p></tp:treatment-sec><ref-list><ref id="B2"><mixed-citation xmlns:xlink="http://www.w3.org/1999/xlink" xlink:type="simple"><person-group><name name-style="western"><surname>Distant</surname><given-names>WL</given-names></name></person-group> (<year>1908</year>) <source><tp:taxon-name><tp:taxon-name-part taxon-name-part-type="order">Rhynchota</tp:taxon-name-part></tp:taxon-name>-<tp:taxon-name><tp:taxon-name-part taxon-name-part-type="suborder">Homoptera</tp:taxon-name-part></tp:taxon-name>. In: Bingham CT (Ed.) The Fauna of British India including Ceylon and Burma v.4.</source><publisher-name>Published under the authority of the Secretary of State for India in Council</publisher-name>, <publisher-loc>C.T.Bingham</publisher-loc>, <size units="page">501 pp</size>.</mixed-citation></ref><ref id="B1"><mixed-citation xmlns:xlink="http://www.w3.org/1999/xlink" xlink:type="simple"><person-group><name name-style="western"><surname>Dai</surname><given-names>W</given-names></name><name name-style="western"><surname>Zhang</surname><given-names>YL</given-names></name><name name-style="western"><surname>Webb</surname><given-names>MD</given-names></name></person-group> (<year>2010</year>) <article-title>Review of the Old World leafhopper genus <italic><tp:taxon-name><tp:taxon-name-part taxon-name-part-type="genus">Mimotettix</tp:taxon-name-part></tp:taxon-name></italic> Matsumura (<tp:taxon-name><tp:taxon-name-part taxon-name-part-type="order">Hemiptera</tp:taxon-name-part></tp:taxon-name>: <tp:taxon-name><tp:taxon-name-part taxon-name-part-type="family">Cicadellidae</tp:taxon-name-part></tp:taxon-name>: <tp:taxon-name><tp:taxon-name-part taxon-name-part-type="subfamily">Deltocephalinae</tp:taxon-name-part></tp:taxon-name>) with description of new species.</article-title><source>Zootaxa</source><volume>2651</volume>: <fpage>1</fpage>–<lpage>26</lpage>.</mixed-citation></ref><ref id="B4"><mixed-citation xmlns:xlink="http://www.w3.org/1999/xlink" xlink:type="simple"><person-group><name name-style="western"><surname>Ishihara</surname><given-names>T</given-names></name></person-group> (<year>1953</year>) <article-title>Some species of the <tp:taxon-name><tp:taxon-name-part taxon-name-part-type="subfamily">Deltocephalinae</tp:taxon-name-part></tp:taxon-name> of Japan.</article-title><source>Dobutsugaku Zasshi</source><volume>63</volume>: <fpage>266</fpage>–<lpage>270</lpage>.</mixed-citation></ref><ref id="B11"><mixed-citation xmlns:xlink="http://www.w3.org/1999/xlink" xlink:type="simple"><person-group><name name-style="western"><surname>Webb</surname><given-names>MD</given-names></name><name name-style="western"><surname>Heller</surname><given-names>FR</given-names></name></person-group> (<year>1990</year>) <article-title>The leafhopper genus <italic><tp:taxon-name><tp:taxon-name-part taxon-name-part-type="genus">Pseupalus</tp:taxon-name-part></tp:taxon-name></italic> in the Old World Tropics, with a check-list of the Afrotropical and Oriental <tp:taxon-name><tp:taxon-name-part taxon-name-part-type="tribe">Paralimnini</tp:taxon-name-part></tp:taxon-name> (<tp:taxon-name><tp:taxon-name-part taxon-name-part-type="suborder">Homoptera</tp:taxon-name-part></tp:taxon-name>: <tp:taxon-name><tp:taxon-name-part taxon-name-part-type="family">Cicadellidae</tp:taxon-name-part></tp:taxon-name>: <tp:taxon-name><tp:taxon-name-part taxon-name-part-type="subfamily">Deltocephalinae</tp:taxon-name-part></tp:taxon-name>).</article-title><source>Stuttgarter Beitrage zur Naturkunde, Serie A (Biologie)</source><volume>452</volume>: <fpage>1</fpage>–<lpage>10</lpage>.</mixed-citation></ref></ref-list></tp:taxon-treatment>
