# Supplementary material for: Additions to the leafhopper genus Mimotettix (Hemiptera, Cicadellidae, Deltocephalinae) from Yunnan Province, China
Source: Zookeys. 2018 Sep 26;(786):129–38. doi: 10.3897/zookeys.786.26402 (PMC6170525; doi:10.3897/zookeys.786.26402)
Supplement: XML Treatment for Mimotettix multispinosus [file zookeys.786.26402-treatment5.xml]

<!DOCTYPE tp:taxon-treatment
  PUBLIC "-//TaxonX//DTD Taxonomic Treatment Publishing DTD v0 20100105//EN" "tax-treatment-NSO.dtd">
<tp:taxon-treatment xmlns:tp="http://www.plazi.org/taxpub"><tp:treatment-meta><kwd-group><label>Taxon classification</label><kwd><named-content xmlns:xlink="http://www.w3.org/1999/xlink" content-type="kingdom">Animalia</named-content></kwd><kwd><named-content xmlns:xlink="http://www.w3.org/1999/xlink" content-type="order">Hemiptera</named-content></kwd><kwd><named-content xmlns:xlink="http://www.w3.org/1999/xlink" content-type="family">Cicadellidae</named-content></kwd></kwd-group><mixed-citation publication-type="journal"><person-group><name><surname>Wei</surname><given-names>Xingtao</given-names></name><name><surname>Xing</surname><given-names>Jichun</given-names></name></person-group><article-title>Additions to the leafhopper genus <italic><tp:taxon-name><tp:taxon-name-part taxon-name-part-type="genus" reg="Mimotettix">Mimotettix</tp:taxon-name-part></tp:taxon-name></italic> (<tp:taxon-name><tp:taxon-name-part taxon-name-part-type="order">Hemiptera</tp:taxon-name-part></tp:taxon-name>, <tp:taxon-name><tp:taxon-name-part taxon-name-part-type="family">Cicadellidae</tp:taxon-name-part></tp:taxon-name>, <tp:taxon-name><tp:taxon-name-part taxon-name-part-type="subfamily">Deltocephalinae</tp:taxon-name-part></tp:taxon-name>) from Yunnan Province, China</article-title><source>Zookeys</source><day>26</day><month>9</month><year>2018</year><volume>2018</volume><issue>786</issue><fpage>129</fpage><lpage>138</lpage><pub-id pub-id-type="doi">10.3897/zookeys.786.26402</pub-id></mixed-citation></tp:treatment-meta><tp:nomenclature><tp:taxon-name>
            <tp:taxon-name-part taxon-name-part-type="genus" reg="Mimotettix">Mimotettix</tp:taxon-name-part>
            <tp:taxon-name-part taxon-name-part-type="species" reg="multispinosus">multispinosus</tp:taxon-name-part>
            <object-id xmlns:xlink="http://www.w3.org/1999/xlink" content-type="zoobank" xlink:type="simple">http://zoobank.org/FD1E4759-787B-4CC5-86E3-0C046392B952</object-id>
          </tp:taxon-name><tp:taxon-status xmlns:xlink="http://www.w3.org/1999/xlink" xlink:type="simple">sp. n.</tp:taxon-status><xref ref-type="fig" rid="F1">Figs 1–4</xref><xref ref-type="fig" rid="F2">, 5–12</xref></tp:nomenclature><tp:treatment-sec sec-type="description" id="SECID0EDQAE"><title>Description.</title><p>Body reddish brown, vertex with two cream transverse bands anteriorly bordered with dark brown (Figs <xref ref-type="fig" rid="F1">1</xref>, <xref ref-type="fig" rid="F1">3</xref>). Eyes black, ocelli pale yellow. Forewings brownish hyaline, with scattered hyaline areas, veins dark brown (Figs <xref ref-type="fig" rid="F1">1</xref>, <xref ref-type="fig" rid="F1">2</xref>). Legs dark brown.</p><p>Head including eyes slightly wider than pronotum. Vertex roundly produced, slightly shorter medially than the distance between eyes. Ocelli located on anterior margin of vertex, separated from eyes by own diameter. Face slightly flattened, similar in length to width; frontoclypeus narrow, longer than width between eyes; anteclypeus slightly expanded apically (Fig. <xref ref-type="fig" rid="F1">4</xref>); antennae arising near mid-height of eye in facial view. Pronotum slightly longer than vertex, laterally carinate. Forewings with four apical cells and three subapical cells, outer subapical cell slightly tapered apically, inner subapical cell open basally.</p><p><italic>Male genitalia</italic>: Pygofer very elongate and tapered posteriorly in lateral view, with long stout setae on posteroventral margins (Fig. <xref ref-type="fig" rid="F2">5</xref>). Valve triangulate (Fig. <xref ref-type="fig" rid="F2">6</xref>). Subgenital plate elongate, tapering posteriorly to lightly sclerotised elongate apex, with uniseriate submarginal row of stout setae ventrolaterally (Fig. <xref ref-type="fig" rid="F2">7</xref>). Aedeagus with shaft very elongate; apical process relatively short, its length nearly 1/7 length of shaft, curved to one side, with many fine spines; gonopore apical (Figs <xref ref-type="fig" rid="F2">8</xref>, <xref ref-type="fig" rid="F2">9</xref>). Connective ‘H’ shaped with arms of stem long and sinuate in lateral view, bracing base of aedeagus (Figs <xref ref-type="fig" rid="F2">10</xref>, <xref ref-type="fig" rid="F2">11</xref>). Style relatively narrow, apical process acute, turned laterally (Fig. <xref ref-type="fig" rid="F2">12</xref>).</p><fig id="F1" position="float" orientation="portrait"><label>Figures 1–4.</label><caption><p><italic><tp:taxon-name><tp:taxon-name-part taxon-name-part-type="genus" reg="Mimotettix">Mimotettix</tp:taxon-name-part><tp:taxon-name-part taxon-name-part-type="species" reg="multispinosus">multispinosus</tp:taxon-name-part></tp:taxon-name></italic> sp. n., <bold>1</bold> ♂, dorsal view <bold>2</bold> ♂, lateral view <bold>3</bold> ♂, head and thorax, dorsal view <bold>4</bold> ♂, face, ventral view.</p></caption><graphic xmlns:xlink="http://www.w3.org/1999/xlink" xlink:href="zookeys-786-129-g001.jpg" position="float" orientation="portrait" xlink:type="simple" id="oo_231412.jpg"/></fig><fig id="F2" position="float" orientation="portrait"><label>Figures 5–12.</label><caption><p><italic><tp:taxon-name><tp:taxon-name-part taxon-name-part-type="genus" reg="Mimotettix">Mimotettix</tp:taxon-name-part><tp:taxon-name-part taxon-name-part-type="species" reg="multispinosus">multispinosus</tp:taxon-name-part></tp:taxon-name></italic> sp. n., <bold>5</bold> Pygophore, left lateral view <bold>6</bold> Valve, ventral view <bold>7</bold> Subgenital plate, ventral view <bold>8</bold> Aedeagus, ventral view <bold>9</bold> Aedeagus, lateral view <bold>10</bold> Connective, ventral view <bold>11</bold> Connective, lateral view <bold>12</bold> Style, dorsal view.</p></caption><graphic xmlns:xlink="http://www.w3.org/1999/xlink" xlink:href="zookeys-786-129-g002.jpg" position="float" orientation="portrait" xlink:type="simple" id="oo_231413.jpg"/></fig></tp:treatment-sec><tp:treatment-sec sec-type="description" id="SECID0ELUAE"><title>Measurement.</title><p>Length (including tegmen): ♂, 5.5–5.7 mm.</p></tp:treatment-sec><tp:treatment-sec sec-type="type material" id="SECID0EQUAE"><title>Type material.</title><p>Holotype ♂, China: Yunnan Prov., Pingbian County, Daweishan, 7 August 2014, coll. Meina Guo (<abbrev xmlns:xlink="http://www.w3.org/1999/xlink" content-type="institution" xlink:title="Institute of Entomology, Guizhou University, Guiyang, China" id="ABBRID0EWUAE" xlink:type="simple">GUGC</abbrev>); paratypes, 2♂♂, same data as holotype except 4 August 2014, coll. Zhengxiang Zhou and 18 August 2017, coll. Yingjian Wang (<abbrev xmlns:xlink="http://www.w3.org/1999/xlink" content-type="institution" xlink:title="Institute of Entomology, Guizhou University, Guiyang, China" id="ABBRID0E2UAE" xlink:type="simple">GUGC</abbrev>).</p></tp:treatment-sec><tp:treatment-sec sec-type="distribution" id="SECID0EAVAE"><title>Distribution.</title><p>China (Yunnan).</p></tp:treatment-sec><tp:treatment-sec sec-type="remarks" id="SECID0EFVAE"><title>Remarks.</title><p>The new species is similar to <italic><tp:taxon-name><tp:taxon-name-part taxon-name-part-type="genus" reg="Mimotettix">M.</tp:taxon-name-part><tp:taxon-name-part taxon-name-part-type="species" reg="sinuatus">sinuatus</tp:taxon-name-part></tp:taxon-name></italic><bold>sp. n.</bold>, but can be distinguished by the characters noted in the key. See also Discussion.</p></tp:treatment-sec><tp:treatment-sec sec-type="etymology" id="SECID0EYVAE"><title>Etymology.</title><p>The new species name is derived from the Latin words “<italic>multi</italic>” and “<italic>spinosus</italic>”, referring to the apical process of aedeagal shaft with many spines.</p></tp:treatment-sec></tp:taxon-treatment>
