# Supplementary material for: Additions to the leafhopper genus Mimotettix (Hemiptera, Cicadellidae, Deltocephalinae) from Yunnan Province, China
Source: Zookeys. 2018 Sep 26;(786):129–38. doi: 10.3897/zookeys.786.26402 (PMC6170525; doi:10.3897/zookeys.786.26402)
Supplement: XML Treatment for Mimotettix robustistylus [file zookeys.786.26402-treatment6.xml]

<!DOCTYPE tp:taxon-treatment
  PUBLIC "-//TaxonX//DTD Taxonomic Treatment Publishing DTD v0 20100105//EN" "tax-treatment-NSO.dtd">
<tp:taxon-treatment xmlns:tp="http://www.plazi.org/taxpub"><tp:treatment-meta><kwd-group><label>Taxon classification</label><kwd><named-content xmlns:xlink="http://www.w3.org/1999/xlink" content-type="kingdom">Animalia</named-content></kwd><kwd><named-content xmlns:xlink="http://www.w3.org/1999/xlink" content-type="order">Hemiptera</named-content></kwd><kwd><named-content xmlns:xlink="http://www.w3.org/1999/xlink" content-type="family">Cicadellidae</named-content></kwd></kwd-group><mixed-citation publication-type="journal"><person-group><name><surname>Wei</surname><given-names>Xingtao</given-names></name><name><surname>Xing</surname><given-names>Jichun</given-names></name></person-group><article-title>Additions to the leafhopper genus <italic><tp:taxon-name><tp:taxon-name-part taxon-name-part-type="genus" reg="Mimotettix">Mimotettix</tp:taxon-name-part></tp:taxon-name></italic> (<tp:taxon-name><tp:taxon-name-part taxon-name-part-type="order">Hemiptera</tp:taxon-name-part></tp:taxon-name>, <tp:taxon-name><tp:taxon-name-part taxon-name-part-type="family">Cicadellidae</tp:taxon-name-part></tp:taxon-name>, <tp:taxon-name><tp:taxon-name-part taxon-name-part-type="subfamily">Deltocephalinae</tp:taxon-name-part></tp:taxon-name>) from Yunnan Province, China</article-title><source>Zookeys</source><day>26</day><month>9</month><year>2018</year><volume>2018</volume><issue>786</issue><fpage>129</fpage><lpage>138</lpage><pub-id pub-id-type="doi">10.3897/zookeys.786.26402</pub-id></mixed-citation></tp:treatment-meta><tp:nomenclature><tp:taxon-name>
            <tp:taxon-name-part taxon-name-part-type="genus" reg="Mimotettix">Mimotettix</tp:taxon-name-part>
            <tp:taxon-name-part taxon-name-part-type="species" reg="robustistylus">robustistylus</tp:taxon-name-part>
          </tp:taxon-name><tp:taxon-authority>Dai, Zhang &amp; Webb, 2010</tp:taxon-authority><tp:nomenclature-citation-list><tp:nomenclature-citation><tp:taxon-name>
                <tp:taxon-name-part taxon-name-part-type="genus" reg="Mimotettix">Mimotettix</tp:taxon-name-part>
                <tp:taxon-name-part taxon-name-part-type="species" reg="robustistylus">robustistylus</tp:taxon-name-part>
              </tp:taxon-name><comment>Dai, Zhang &amp; Webb, 2010: 9, figs 13A-F.</comment></tp:nomenclature-citation></tp:nomenclature-citation-list></tp:nomenclature><tp:treatment-sec sec-type="distribution" id="SECID0E1XAE"><title>Distribution.</title><p>China (Yunnan).</p></tp:treatment-sec></tp:taxon-treatment>
