# Supplementary material for: Additions to the leafhopper genus Mimotettix (Hemiptera, Cicadellidae, Deltocephalinae) from Yunnan Province, China
Source: Zookeys. 2018 Sep 26;(786):129–38. doi: 10.3897/zookeys.786.26402 (PMC6170525; doi:10.3897/zookeys.786.26402)
Supplement: XML Treatment for Mimotettix sinuatus [file zookeys.786.26402-treatment7.xml]

<!DOCTYPE tp:taxon-treatment
  PUBLIC "-//TaxonX//DTD Taxonomic Treatment Publishing DTD v0 20100105//EN" "tax-treatment-NSO.dtd">
<tp:taxon-treatment xmlns:tp="http://www.plazi.org/taxpub"><tp:treatment-meta><kwd-group><label>Taxon classification</label><kwd><named-content xmlns:xlink="http://www.w3.org/1999/xlink" content-type="kingdom">Animalia</named-content></kwd><kwd><named-content xmlns:xlink="http://www.w3.org/1999/xlink" content-type="order">Hemiptera</named-content></kwd><kwd><named-content xmlns:xlink="http://www.w3.org/1999/xlink" content-type="family">Cicadellidae</named-content></kwd></kwd-group><mixed-citation publication-type="journal"><person-group><name><surname>Wei</surname><given-names>Xingtao</given-names></name><name><surname>Xing</surname><given-names>Jichun</given-names></name></person-group><article-title>Additions to the leafhopper genus <italic><tp:taxon-name><tp:taxon-name-part taxon-name-part-type="genus" reg="Mimotettix">Mimotettix</tp:taxon-name-part></tp:taxon-name></italic> (<tp:taxon-name><tp:taxon-name-part taxon-name-part-type="order">Hemiptera</tp:taxon-name-part></tp:taxon-name>, <tp:taxon-name><tp:taxon-name-part taxon-name-part-type="family">Cicadellidae</tp:taxon-name-part></tp:taxon-name>, <tp:taxon-name><tp:taxon-name-part taxon-name-part-type="subfamily">Deltocephalinae</tp:taxon-name-part></tp:taxon-name>) from Yunnan Province, China</article-title><source>Zookeys</source><day>26</day><month>9</month><year>2018</year><volume>2018</volume><issue>786</issue><fpage>129</fpage><lpage>138</lpage><pub-id pub-id-type="doi">10.3897/zookeys.786.26402</pub-id></mixed-citation></tp:treatment-meta><tp:nomenclature><tp:taxon-name>
            <tp:taxon-name-part taxon-name-part-type="genus" reg="Mimotettix">Mimotettix</tp:taxon-name-part>
            <tp:taxon-name-part taxon-name-part-type="species" reg="sinuatus">sinuatus</tp:taxon-name-part>
            <object-id xmlns:xlink="http://www.w3.org/1999/xlink" content-type="zoobank" xlink:type="simple">http://zoobank.org/29D47664-D75C-4A1A-85F6-CACE788926FA</object-id>
          </tp:taxon-name><tp:taxon-status xmlns:xlink="http://www.w3.org/1999/xlink" xlink:type="simple">sp. n.</tp:taxon-status><xref ref-type="fig" rid="F3">Figs 13–16</xref><xref ref-type="fig" rid="F4">, 17–23</xref></tp:nomenclature><tp:treatment-sec sec-type="description" id="SECID0EPZAE"><title>Description.</title><p>External features as in <italic><tp:taxon-name><tp:taxon-name-part taxon-name-part-type="genus" reg="Mimotettix">M.</tp:taxon-name-part><tp:taxon-name-part taxon-name-part-type="species" reg="multispinosus">multispinosus</tp:taxon-name-part></tp:taxon-name></italic> (see above), but spots on front wing are lighter. Mesonotum and genae appear to be darker.</p><p><italic>Male genitalia</italic>: As in <italic><tp:taxon-name><tp:taxon-name-part taxon-name-part-type="genus" reg="Mimotettix">M.</tp:taxon-name-part><tp:taxon-name-part taxon-name-part-type="species" reg="multispinosus">multispinosus</tp:taxon-name-part></tp:taxon-name></italic> (see above) but pygofer less elongate (Fig. <xref ref-type="fig" rid="F4">17</xref>) and aedeagal shaft distinctly broader distally in lateral view, with sinuate elongate apical process tapered to acute apex, half length of shaft (Figs <xref ref-type="fig" rid="F4">20</xref>, <xref ref-type="fig" rid="F4">21</xref>). Connective ‘H’ shaped with arms of stem short and not sinuate in lateral view, bracing base of aedeagus (Fig. <xref ref-type="fig" rid="F4">22</xref>).</p></tp:treatment-sec><tp:treatment-sec sec-type="description" id="SECID0E61AE"><title>Measurement.</title><p>Length (including tegmen): ♂, 5.4–5.6 mm; ♀, 5.5–5.7 mm.</p></tp:treatment-sec><tp:treatment-sec sec-type="type material" id="SECID0EE2AE"><title>Type material.</title><p>Holotype ♂, China: Yunnan Prov., Lvchun County, Huanglianshan, 14 August 2014, coll. Meina Guo (<abbrev xmlns:xlink="http://www.w3.org/1999/xlink" content-type="institution" xlink:title="Institute of Entomology, Guizhou University, Guiyang, China" id="ABBRID0EK2AE" xlink:type="simple">GUGC</abbrev>); paratypes, 1♂2♀♀, same data as holotype except 14 August 2014, coll. Zhengxiang Zhou (<abbrev xmlns:xlink="http://www.w3.org/1999/xlink" content-type="institution" xlink:title="Institute of Entomology, Guizhou University, Guiyang, China" id="ABBRID0EP2AE" xlink:type="simple">GUGC</abbrev>).</p></tp:treatment-sec><tp:treatment-sec sec-type="distribution" id="SECID0EU2AE"><title>Distribution.</title><p>China (Yunnan).</p></tp:treatment-sec><tp:treatment-sec sec-type="remarks" id="SECID0EZ2AE"><title>Remarks.</title><p>The new species is similar to <italic><tp:taxon-name><tp:taxon-name-part taxon-name-part-type="genus" reg="Mimotettix">M.</tp:taxon-name-part><tp:taxon-name-part taxon-name-part-type="species" reg="multispinosus">multispinosus</tp:taxon-name-part></tp:taxon-name></italic> sp. n. but can be distinguished by the characters noted in the key. See also Discussion.</p></tp:treatment-sec><tp:treatment-sec sec-type="etymology" id="SECID0EK3AE"><title>Etymology.</title><p>The new species name is derived from the Latin word “<italic>sinuatus</italic>”, referring to the sinuate aedeagal process.</p><fig id="F3" position="float" orientation="portrait"><label>Figures 13–16.</label><caption><p><italic><tp:taxon-name><tp:taxon-name-part taxon-name-part-type="genus" reg="Mimotettix">Mimotettix</tp:taxon-name-part><tp:taxon-name-part taxon-name-part-type="species" reg="sinuatus">sinuatus</tp:taxon-name-part></tp:taxon-name></italic> sp. n., <bold>13</bold> ♂, dorsal view <bold>14</bold> ♂, lateral view <bold>15</bold> ♂, head and thorax, dorsal view <bold>16</bold> ♂, face, ventral view.</p></caption><graphic xmlns:xlink="http://www.w3.org/1999/xlink" xlink:href="zookeys-786-129-g003.jpg" position="float" orientation="portrait" xlink:type="simple" id="oo_231414.jpg"/></fig><fig id="F4" position="float" orientation="portrait"><label>Figures 17–23.</label><caption><p><italic><tp:taxon-name><tp:taxon-name-part taxon-name-part-type="genus" reg="Mimotettix">Mimotettix</tp:taxon-name-part><tp:taxon-name-part taxon-name-part-type="species" reg="sinuatus">sinuatus</tp:taxon-name-part></tp:taxon-name></italic> sp. n., <bold>17</bold> Pygophore, left lateral view <bold>18</bold> Valve, ventral view <bold>19</bold> Subgenital plate, ventral view <bold>20</bold> Aedeagus, lateral view <bold>21</bold> Aedeagus, ventral view <bold>22</bold> Connective, ventral view <bold>23</bold> Style, dorsal view.</p></caption><graphic xmlns:xlink="http://www.w3.org/1999/xlink" xlink:href="zookeys-786-129-g004.jpg" position="float" orientation="portrait" xlink:type="simple" id="oo_231415.jpg"/></fig></tp:treatment-sec></tp:taxon-treatment>
